# Supplementary material for: Extradural Clinoidectomy in Clinoidal Meningiomas: Analysis of the Surgical Technique and Evaluation of the Clinical Outcome
Source: Tomography. 2022 Sep 23;8(5):2360–8. doi: 10.3390/tomography8050197 (PMC9608954; doi:10.3390/tomography8050197)
Supplement: Supplementary file 1 [file tomography-08-00197-s001.zip]

Archive with 1 entries (1 files):
- tomography-1850589-supplementary.mp4
